# Supplementary material for: Diversity of Volatile Compounds in Ten Varieties of Zingiberaceae
Source: Molecules. 2022 Jan 17;27(2):565. doi: 10.3390/molecules27020565 (PMC8777948; doi:10.3390/molecules27020565)
Supplement: Supplementary file 1 [file molecules-27-00565-s001.zip]

Archive with 1 entries (1 files):
- molecules-1533005-supplementary.pdf
